# Supplementary material for: The Transgenerational Impact of High-Fat Diet and Diabetic Pregnancy on Embryonic Transcriptomics and Mitochondrial Health
Source: Biomedicines. 2025 Aug 19;13(8):2019. doi: 10.3390/biomedicines13082019 (PMC12383359; doi:10.3390/biomedicines13082019)
Supplement: Supplementary file 1 [file biomedicines-13-02019-s001.zip]

Archive with 2 entries (2 files):
- Supplementary File 2 Excel.xlsx
- Supplementary File.pdf
