# Supplementary material for: The Transgenerational Impact of High-Fat Diet and Diabetic Pregnancy on Embryonic Transcriptomics and Mitochondrial Health
Source: Biomedicines. 2025 Aug 19;13(8):2019. doi: 10.3390/biomedicines13082019 (PMC12383359; doi:10.3390/biomedicines13082019)
Supplement: Supplementary file 1 [file biomedicines-13-02019-s001.zip › Supplementary File 2 Excel.xlsx]

## Sheet: CON vs HFDM F2e
CON F2e vs. HF+DM F2e (combined sexes)	CON F2e vs HF+DM F2e (female/indeterminate cells)
lamellipodium assembly	positive regulation of mRNA splicing, via spliceosome
regulation of lamellipodium assembly	positive regulation of mRNA processing
lamellipodium organization	maturation of 5.8S rRNA
regulation of plasma membrane bounded cell projection assembly	negative regulation of nuclear division
regulation of cell projection assembly	regulation of cell cycle phase transition
regulation of cell cycle phase transition	mitotic cell cycle phase transition
meiotic cell cycle	regulation of mitotic cell cycle phase transition
regulation of meiotic cell cycle	regulation of mitotic cell cycle
regulation of meiotic cell cycle process involved in oocyte maturation	negative regulation of cell cycle process
meiotic cell cycle process involved in oocyte maturation	cell cycle checkpoint signaling
positive regulation of heterochromatin formation	meiotic cell cycle
positive regulation of heterochromatin organization	negative regulation of cell cycle
chromatin organization	regulation of meiotic cell cycle
cardiac ventricle development	regulation of chromosome segregation
endocytic recycling
endosome to lysosome transport
lysosomal transport
cellular response to leucine starvation
Main pathway themes:	Main pathway themes:
lamellipodium/cell projection	RNA processing
cell cycle regulation	cell cycle regulation
chromatin formation/organization (gene expression)
cardiac development
endosome/lyososome transport
nutrient sensing

## Sheet: CON vs HFDM F3e
CON F3e vs HF+DM F3e (combined sexes)	CON F3e vs HF+DM F3e (female/indeterminate cells)
rescue of stalled ribosome	rescue of stalled ribosome
regulation of DNA damage checkpoint	regulation of DNA damage checkpoint
DNA damage checkpoint signaling	ubiquitin-dependent protein catabolic process via the C-end degron rule pathway
DNA integrity checkpoint signaling	negative regulation of cellular catabolic process
cell cycle checkpoint signaling	negtaive regulation of RNA catabolic process
signal transduction in response to DNA damage	RNA surveillance
regulation of cellular response to stress	ncRNA catabolic process
3'-5'-RNA exonuclease activity	RNA catabolic process
RNA exonuclease activity	ribosome disassembly
RNA exonuclease activity producing 5'-phosphomonoesters	translational elongation
ribosome disassembly	positive regulation of cell cycle
positive regulation of cell cycle	non-membrane-bounded organelle assembly
endosomal transport	organelle disassembly
organelle disassembly	regulation of macroautophagy
nuclear thyroid hormone receptor binding
transcription coregulator activity
nuclear receptor binding
transcription coactivator activity
Main pathway themes:	Main pathway themes:
damage/stress response	damage/stress response
RNA quality control	RNA quality control
cell cycle regulation	cell cycle regulation
cellular homeostasis	maintenance of cellular homeostasis
gene expression regulation	prevention of cellular/RNA breakdown
signaling pathways

## Sheet: HFDM F2e v HFDM F3e
HF+DM F2e vs HF+DM F3e (combined sexes)	HF+DM F2e vs HF+DM F3e (female/indeterminate cells)
regulation of plasma membrane bounded cell projection assembly	regulation of cell projection assembly
regulation of cell projection assembly	regulation of plasma membrane bounded cell projection assembly
endosomal transport	positive regulation of plasma membrane bounded cell projection assembly
endoplasmic reticulum chaperone complex	positive regulation of cilium assembly
Wnt signaling pathway planar cell polarity pathway	ribonucleoprotein complex biogenesis
Ras protein signal transduction	ribosome biogenesis
GTPase activity	positive regulation of organelle assembly
G protein activity	amino acid transport
GTP binding	regulation of embyronic development
guanyl ribonucleotide binding	nuclear chromosome segregation
guanyl nucleotide binding	chromosome localization
protein acetyltransferase complex	methylation
	positive regulation of stress-activated protein kinase signaling cascade
	ubiquitin-dependent protein catabolic process via the C-end degron rule pathway
Main pathway themes:	Main pathway themes:
cell projection/structure	cell projection/strucutre/cilium
quality control	cellular homeostasis
post translational modifications	RNA processing
GTP/GDP/GTPase activity	chromosome organization/methylation
signaling pathways	embryonic development
	damage/stress response
